# Supplementary material for: Concept Drift Mitigation in Low-Cost Air Quality Monitoring Networks
Source: Sensors (Basel). 2024 Apr 27;24(9):2786. doi: 10.3390/s24092786 (PMC11086340; doi:10.3390/s24092786)
Supplement: Supplementary file 1 [file sensors-24-02786-s001.zip]

Archive with 1 entries (1 files):
- sensors-2925793-supplementary.pdf
